# Supplementary material for: Effects of Physical Exercise on Anxiety and Depression of People with Fibromyalgia: Umbrella Review of Systematic Reviews and Meta-Analyses
Source: J Funct Morphol Kinesiol. 2026 May 12;11(2):193. doi: 10.3390/jfmk11020193 (PMC13214729; doi:10.3390/jfmk11020193)
Supplement: Supplementary file 1 [file jfmk-11-00193-s001.zip › Supplementary S1.xlsx]

## Sheet: Selection
References	Type	Included	Reason	PRISMA reason
Acosta Carreño et al. (2024)	SR	YES	Only a few non-replicated studies, and only one study involving more than one group—specifically, the one evaluating BRUMS
Araya-Quintanilla et al. 2025		NO	All studies repeated	Overlap
Cerrillo - Urbina et al. (2015)	Meta	YES
Cheng et al. (2019)	Meta	YES
Correyero-León et al. (2024)		NO	All studies repeated	Overlap
Couto et al. (2022)	Meta	NO	The table of characteristics does not match that of the meta-analysis and includes stretching as an exercise	Wrong outcome
de Orleands et al. (2023)	Meta but SR	YES	It does not distinguish fibromyalgia, so it is treated as a randomized controlled trial (RCT); furthermore, only RCTs with available results are considered.
Kelley et al. (2022)	Meta	YES
Langhorst et al. (2013)	Meta	YES
Lauche et al. (2013)		NO	All studies repeated	Overlap
McDowell et al. (2017)	Meta	YES
Oliva-Estupiñan & García-Quintana (2024)		NO	All studies repeated	Overlap
Rodríguez-Domínguez et al. 2024	Meta	YES
Sosa-Reina et al. (2017)		NO	All studies repeated	Overlap
Steen et al. 2024		NO	All studies repeated	Overlap
Vilarino et al. (2021)		NO	All studies repeated	Overlap
Wu et al. (2025)	Meta but SR	YES	Fibromyalgia were not separated so it was analized as a SR
Zhang et al. (2024)	Meta	YES
Zhang et al. (2025)	Network	YES
Brea-Gómez et al. (2025)		NO	Requested 09/09/2025 and not recieved	requested and not received
de Souza et al. (2024)	SR	YES
Du et al. (2024)		NO	All studies repeated	Overlap
Klaps et al (2022)	SR	YES
Kundakci et al. (2022)		NO	Depression and exercise were not analized in a separated way	Data was not separate
Latorre-Santiago & Torres-Lacomba (2017)		NO	Data were not separated	Data was not separate
Niu et al. (2024)		NO	Pain evaluated, depression evaluated in a superficial way but not analized	Wrong outcome
Perrot & Russell (2014)		NO	Anxiety and depression were not evaluated in a individual form	Wrong outcome
Rodríguez-Almagro et al. (2023)	Meta	YES
Saleh et al. (2023)		NO	Exercise in home vs not in home	Wrong comparator
Wang et al. (2024)		NO	All studies repeated	Overlap
Stove et al. (2023)		NO	All studies repeated	Overlap
SR = Systematic Review

## Sheet: First overlap
	Meta	Meta	Meta	Meta	Meta	Meta	Meta	Meta	Meta	Meta	Meta	Meta	Meta	Meta	Meta	Network	Meta pero como RS	RS	RS	RS	RS	Meta pero como RS	RS	RS	RS
	Araya-Quintanilla et al. 2025	Zhang et al. (2024)	Correyero-León et al. (2024)	Rodríguez-Domínguez et al. (2024)	Du et al. (2024)	Wang et al. (2025)	Rodríguez-Almagro et al. (2023)	Couto et al. (2022)	Kelley et al. (2022)	Cheng et al. (2019)	Sosa-Reina et al. (2017)	McDowell et al. (2017)	Cerrillo - Urbina et al. (2015)	Langhorst et al. (2013)	Lauche et al. (2013)	Zhang et al. (2025)	Wu et al. (2025)	de Souza et al. (2024)	Acosta Carreño et al. (2024)	Oliva-Estupiñan & García-Quintana (2024)	Steen et al. 2024	de Orleands et al. (2023)	Vilarino et al. (2021)	Stove et al. (2023)	Klaps et al (2022)
Serrat M, Almirall M, Musté M, et al. Effectiveness of a multicomponent treatment for fibromyalgia based on pain neuroscience education, exercise therapy, psychological support, and nature exposure (NAT-FM): a pragmatic randomized controlled trial. J Clin Med 2020; 9: 3348.	x						x
Serrat M, Sanabria-Mazo JP, Almirall M, et al. Effectivenessof a multicomponent treatment based on pain neuroscience education, therapeutic exercise, cognitive behavioral therapy, and mindfulness in patients with fibromyalgia (FIBROWALK study): a randomized controlled trial. Phys Ther 2021; 101: pzab200.	x						x												x
Serrat M, Albajes K, Navarrete J, et al. Effectiveness of two video-based multicomponent treatments for fibromyalgia: the added value of cognitive restructuring and mindfulness in a three-arm randomised controlled trial. Behav Res Ther 2022; 158: 104188.	x						x
Maddali Bongi Susanna, et al. Efficacy of rehabilitation with Tai Ji Quan in an Italian cohort of patients with Fibromyalgia Syndrome. Complement Ther Clin Pract. 2016;vol. 24:109–115. https://doi.org/10.1016/j.ctcp.2016.05.010.		x			x		x			x						x	x				x
Astin John A, et al. The efficacy of mindfulness meditation plus Qigong movement therapy in the treatment of fibromyalgia: a randomized controlled trial. J Rheumatol. 2003;vol. 30(10):2257–2262.		x													x
Sarmento Caio VM, et al. The therapeutic efficacy of Qigong exercise on the main symptoms of fibromyalgia: A pilot randomized clinical trial. Integr Med Res. 2020; vol. 9(4), 100416. https://doi.org/10.1016/j.imr.2020.100416.		x			x	x											x		x		x
Haak Thomas, Scott Berit. The effect of Qigong on fibromyalgia (FMS): a controlled randomized study. Disabil Rehabil. 2008;vol. 30(8):625–633. https://doi.org/10.1080/09638280701400540.		x			x	x								x	x	x	x
Stephens Samantha, et al. Feasibility and effectiveness of an aerobic exercise program in children with fibromyalgia: results of a randomized controlled pilot trial. Arthritis Rheum. 2008;vol. 59(10):1399–1406. https://doi.org/10.1002/art.24115.		x												x	x
Zhao Y.Y. Clinical study of Lu Baduanjin in the treatment of fibromyalgia syndrome [D]. Beijing University of Traditional Chinese Medicine,2016. (in Chinese).		x			x	x
Sun Y.Y. Study on the effect of Baduanjin on fibromyalgia syndrome [D]. China Academy of Chinese Medical Sciences,2022.(in Chinese).		x				x
Maddali Bongi, A. Del Rosso, C. Di Felice, M. Cal`a, and G. Giambalvo Dal Ben, “Ress´eguier method and qi gong sequentially integrated in patients with fibromyalgia syndrome,” Clinical and Experimental Rheumatology, vol. 3074, no. 6, supplement, pp. S51–S58, 2012.		x			x										x
Wang Chenchen, et al. A randomized trial of tai chi for fibromyalgia. N Engl J Med. 2010;vol. 363(8):743–754. https://doi.org/10.1056/NEJMoa0912611.		x			x	x				x				x		x
Xia J. Intervention of Wuqinxi on Fibromyalgia syndrome [D]. Beijing University of Traditional Chinese Medicine,2018.(in Chinese).		x				x
Zhang BY, Xia Jing, Huang Yiran, et al. Analysis of the effect of Wuqinxi on fibromyalgia syndrome [J]. Chin J Med. 2019;21(04):217–221.		x			x	x
Qiu R.P. Effects of fitness Qigong,Yijin Jing on primary fibromyalgia syndrome [D]. Nanjing University of Chinese Medicine,2011.(in Chinese).		x			x	x
Andrade CP, Zamun´er AR, Forti M, Tamburús NY, Silva E. Effects of aquatic training and detraining on women with fibromyalgia: controlled randomized clinical trial. Eur J Phys Rehabil Med. 2019;55(1):79–88. https://doi.org/10.23736/S1973-9087.18.05041-4.			x				x																x
Tomas-Carus P, H¨akkinen A, Gusi N, Leal A, H¨akkinen K, Ortega-Alonso A. Aquatic training and detraining on fitness and quality of life in fibromyalgia. Med Sci Sports Exerc. 2007;39(7):1044–1050. https://doi.org/10.1249/01.mss.0b0138059aec4.			x										x
Tomas-Carus P, Gusi N, H¨akkinen A, H¨akkinen K, Raimundo A, Ortega-Alonso A. Improvements of muscle strength predicted benefits in HRQOL and postural balance in women with fibromyalgia: an 8-month randomized controlled trial. Rheumatology. 2009;48(9):1147–1151. https://doi.org/10.1093/rheumatology/kep208.			x										x
Hakkinen, A. Pakarinen, P Hannonen, et al., “E1ects of Strength Training on Muscle Strength, Cross-Sectional Area, Maximal Electromyographic Activity, and Serum Hormones in Premenopausal Women With Fibromyalgia,” Journal of Rheumatology 29, no. 6 (2002): 1287–1295.				x																			x
Jones, C. S. Burckhardt, S. R. Clark, R. M. Bennett, and K. M. Potempa, “A Randomized Controlled Trial of Muscle Strengthening Versus Flexibility Training in Fibromyalgia,” Journal of Rheumatology 29, no. 5 (2002): 1041–1048.				x				x			x	x									x		x
Bircan, S. A. Karasel, B. Akg¨un, ¨O El, and S. Alper, “E1ects of Muscle Strengthening Versus Aerobic Exercise Program in Fibromyalgia,” Rheumatology International 28, no. 6 (2008): 527–532, https://doi.org/10.1007/s00296-007-0484-5.				x				x			x												x		x
Gavi, D. V. Vassalo, F. T Amaral, et al., “Strengthening Exercises Improve Symptoms and Quality of Life But Do Not Change Autonomic Modulation in Fibromyalgia: A Randomized Clinical Trial,” PLoS One 9, no. 3 (2014): e90767, https://doi.org/10.1371/journal.pone.0090767.				x							x												x		x
Ericsson, A. Palstam, A Larsson, et al., “Resistance Exercise Improves Physical Fatigue in Women With Fibromyalgia: A Randomized Controlled Trial,” Arthritis Research and >erapy 18 (2016): https://doi.org/10.1186/s13075-016-1073-3.				x			x	x			x						x						x		x
Assumpção, L. A. Matsutani, S. L Yuan, et al., “Muscle Stretching Exercises and Resistance Training in Fibromyalgia: Which Is Better? A +ree-Arm Randomized Controlled Trial,” European Journal of Physical and Rehabilitation Medicine 54, no. 5 (2018): 663–670, https://doi.org/10.23736/s1973-9087.17.04876-6.				x			x																x
Jablochkova, E. B¨ackryd, E Kosek, et al., “Unaltered Low Nerve Growth Factor and High Brain-Derived Neurotrophic Factor Levels in Plasma From Patients With Fibromyalgia After a 15-Week Progressive Resistance Exercise,” Journal of Rehabilitation Medicine 51, no. 10 (2019): 779–787, https://doi.org/10.2340/16501977-2593.				x
Bressan, L. et al. Effects of muscle stretching and physical conditioning as physical therapy treatment for patients with fibromyalgia. Rev. Bras. Fisioter. 12(2), 88–93 (2008).								x
Günendi, Z., Mary, J. & Özdem, S. The effect of a 4-week aerobic exercise program on muscle performance in patients with fibromyalgia. J. Back Musculoskelet. Rehabil. 21(3), 185–191 (2008).							x	x
Valim, V. et al. Aerobic fitness effects in fibromyalgia. J. Rheumatol. 30(5), 1060–1069 (2003).								x
Wigers, S. H., Stiles, T. C. & Vogel, P. A. Effects of aerobic exercise versus stress management treatment in fibromyalgia: A 4.5 year prospective study. Scand. J. Rheumatol. 25, 77–86 (1996)								x			x
Baptista AS, Villela AL, Jones A, Natour J. Effectiveness of dance in patients with fibromyalgia: a randomized, single-blind, controlled study. Clin Exp Rheumatol 2012;30(6 Suppl 74):18–23.							x		x			x				x
Beltran R. The effects of a supervised group aerobic exercise program and a chronobiologicary oriented treatment protocol on symptomotatogy and mood in women with fibromyalgia [dissertation]. Alhambra: Alliant International University; 2003.									x
Gowans SE, deHueck A, Voss S, Silaj A, Abbey SE, Reynolds WJ. Effect of a randomized, controlled trial of exercise on mood and physical function in individuals with fibromyalgia. Arthritis Rheum 2001;45:519–29.									x			x				x									x
Sanudo B, Carrasco L, de Hoyo M, Figueroa A, Saxton JM. Vagal modulation and symptomatology following a 6-month aerobic exercise program for women with fibromyalgia. Clin Exp Rheumatol 2015;33(1 Suppl 88):S41–5.							x		x			x
Schachter CL, Busch AJ, Peloso PM, Sheppard MS. Effects of shortversus long bouts of aerobic exercise in sedentary women with fibromyalgia: a randomized controlled trial. Phys Ther 2003;83:340–58.							x		x			x
Hammond A, Freeman K. Community patient education and exercise for people with fibromyalgia: a parallel group randomized controlled trial. Clin Rehabil. 2006;20(10):835–846.										x
Rooks, S. Gautam, M. Romeling et al., “Group exercise, education, and combination self-management in women with fibromyalgia: a randomized trial,” Archives of Internal Medicine, vol. 167, no. 20, pp. 2192–2200, 2007.							x				x		x
Sañudo, D. Galiano, L. Carrasco, M. Blagojevic, M. De Hoyo, and J. Saxton, “Aerobic exercise versus combined exercise therapy in women with fibromyalgia syndrome: A randomized controlled trial,” Archives of Physical Medicine and Rehabilitation, vol. 91, no. 12, pp. 1838–1843, 2010.											x		x			x
Mannerkorpi K, Nordeman L, Ericsson A, Arndorw M, Group GS. Pool exercise for patients with fibromyalgia or chronic widespread pain: a randomized controlled trial and subgroup analyses. J Rehabil Med. 2009;41(9):751–60.							x					x	x
Mannerkorpi K, Nyberg B, Ahlme´n M, Ekdahl C. Pool exercise combined with an education program for patients with fibromyalgia syndrome. A prospective, randomized study. J Rheumatol. 2000;27(10):2473–81.							x					x	x
Carson JW, Carson KM, Jones KD, Bennett RM, Wright CL, Mist SD. A pilot randomized controlled trial of the Yoga of Awareness program in the management of fibromyalgia. Pain. 2010;151(2):530–9.							x					x	x	x								x
Gowans S, DeHueck A, Voss S, Richardson M. A randomized, controlled trial of exercise and education for individuals with fibromyalgia. Arthritis Care Res. 1999;12(2):120–8.												x
Tomas-Carus P, Gusi N, Ha¨kkinen A, Ha¨kkinen K, Leal A, Ortega-Alonso A. Eight months of physical training in warm water improves physical and mental health in women with fibromyalgia: a randomized controlled trial. J Rehabil Med. 2008; 40(4):248–52.												x				x
Da Costa D, Abrahamowicz M, Lowensteyn I, Bernatsky S, Dritsa M, Fitzcharles MA, Dobkin PL: A randomized clinical trial of an individualized home-based exercise programme for women with fibromyalgia. Rheumatology 44: 1422–1427, 2005.													x
Garcia-Martinez AM, De Paz JA, Marquez S: Effects of an exercise programme on self-esteem, self-concept and quality of life in women with fibromyalgia: A randomized controlled trial. Rheumatol Int 32: 1869–1876, 2012.													x
Olivares PR, Gusi N, Parraca JA, Adsuar JC, Del Pozo-Cruz B: Tilting whole body vibration improves quality of life in women with fibromyalgia: A randomized controlled trial. J Altern Complement Med 17: 723–728, 2011.													x
Redondo JR, Justo CM, Moraleda FV, Velayos YG, Puche JJ, Zubero JR, Herna´ndez TG, et al.: Long-term efficacy of therapy in patients with fibromyalgia: A physical exercise-based program and a cognitive-behavioral approach. Arthritis Rheum 51: 184–192, 2004.							x						x
Munguia-Izquierdo D, Legaz-Arrese A: Exercise in warm water decreases pain and improves cognitive function in middle-aged women with fibromyalgia. Clin Exp Rheumatol 25: 823–830, 2007.													x
Calandre EP, Rodriguez-Claro ML, Rico-Villademoros F, Vilchez JS, Hidalgo J, Delgado-Rodriguez A (2009) Effects of poolbased exercise in fibromyalgia symptomatology and sleep quality: a prospective randomised comparison between stretching and Ai Chi. Clin Exp Rheumatol 27(5 Suppl 56):S21–S28														x										x
Ide MR, Laurindo IMM, Rodrigue AL, Tanaka C (2008) Efficacy of aquatic-respiratory exercise program on patients with fibromyalgia. In J Rheumat Dis 11:131–140														x
Fontaine KR, Conn L, Clauw DJ. Effects of lifestyle physical activity on perceived symptoms and physical function in adults with fibromyalgia: results of a randomized trial. Arthritis Res Ther. 2010;12(2):R55.																x
Izquierdo-Alventosa R, Inglés M, Cortés-Amador S, Gimeno-Mallench L, Chirivella-Garrido J, Kropotov J, et al. Low-Intensity Physical Exercise Improves Pain Catastrophizing and Other Psychological and Physical Aspects in Women with Fibromyalgia: A Randomized Controlled Trial. Int J Environ Res Public Health. 2020;17(10).							x									x	x		x	x
Britto A, Rodrigues V, Dos Santos AM, Rizzini M, Britto P, Britto L, et al. Effects of water- and land-based exercises on quality of life and physical aspects in women with fibromyalgia: A randomized clinical trial. Musculoskeletal Care. 2020;18(4):459-66.																x
Hernando-Garijo I, Ceballos-Laita L, Mingo-Gómez MT, Medrano-de-la-Fuente R, Estébanez-de-Miguel E, Martínez-Pérez MN, et al. Immediate Effects of a Telerehabilitation Program Based on Aerobic Exercise in Women with Fibromyalgia. Int J Environ Res Public Health. 2021;18(4).							x									x	x	x	x
Jentoft ES, Kvalvik AG, Mengshoel AM. Effects of pool-based and land-based aerobic exercise on women with fibromyalgia/chronic widespread muscle pain. Arthritis Rheum. 2001;45(1):42-7.																x
Assis MR, Silva LE, Alves AM, Pessanha AP, Valim V, Feldman D, et al. A randomized controlled trial of deep water running: clinical effectiveness of aquatic exercise to treat fibromyalgia. Arthritis Rheum. 2006;55(1):57-65.																x
Evcik D, Kizilay B, Gökçen E. The effects of balneotherapy on fibromyalgia patients. Rheumatol Int. 2002;22(2):56-9.																x
Bağdatlı AO, Donmez A, Eröksüz R, Bahadır G, Turan M, Erdoğan N. Does addition of 'mud-pack and hot pool treatment' to patient education make a difference in fibromyalgia patients? A randomized controlled single blind study. Int J Biometeorol. 2015;59(12):1905-11.																x
Altan, L., Bing¨ol, U., Aykaç, M., Koç, Z., Yurtkuran, M., 2004. Investigation of the effects of pool-based exercise on fibromyalgia syndrome. Rheumatol. Int. 24, 272–277. https://doi.org/10.1007/s00296-003-0371-7.																	x
Fonseca, A.C.S., Faria, P.C., Alcˆantara, M.A., Pinto, W.D., De Carvalho, L.G., Lopes, F.G., Pernambuco, A.P., 2021. Effects of aquatic physiotherapy or health education program in women with fibromyalgia: a randomized clinical trial. Physiother. Theory Pract. 37, 620–632. https://doi.org/10.1080/09593985.2019.1639229.							x										x
Jiao, J., Russell, I.J., Wang, W., Wang, J., Zhao, Y.Y., Jiang, Q., 2019. Ba-Duan-Jin alleviates pain and fibromyalgia-related symptoms in patients with fibromyalgia: results of a randomised controlled trial. Clin. Exp. Rheumatol. 37, 953–962.																	x
da Costa BO, Andrade LS, Botton CE, et al. Effects of a telehealth stretching exercise program on pain, sleep, depression, and functionality of women with fibromyalgia during the COVID-19 pandemic: a randomized clinical trial. Sustainability. 2023;15(3):2604. doi:10.3390/su15032604.																		x
Kolak E, Ardıç F, Fındıkoğlu G. Effects of different types of exercises on pain, quality of life, depression, and body composition in women with fibromyalgia: a three-arm, parallel-group, randomized trial. Arch Rheumatol. 2022;37(3):444–455. May 7. doi:10.46497/ArchRheumatol.2022.9190.																		x	x
Korucu ZT, Onurlu İ, Korucu A, et al. The effect of supervised dynamic exercise program on somatosensory temporal discrimination in patients with fibromyalgia syndrome. Arch Rheumatol. 2021;36(3):409–418. doi:10.46497/ArchRheumatol.2021.8412.																		x	x
Sevimli D, Kozanoglu E, Guzel R, et al. The effects of aquatic, isometric strength-stretching and aerobic exercise on physical and psychological parameters of female patients with fibromyalgia syndrome. J Phys Ther Sci. 2015;27(6):1781–1786. June 30 doi:10.1589/jpts.27.1781.																		x
Celenay, S., Mete, O., Akan, S., Un Yildirim, N., & Erten, S. (2020). Comparison of the effects of stabilization exer-cise plus kinesio taping and stabilization exercise alone on pain and well-being in fibromyalgia. Complementary Thera-pies in Clinical Practice, 38,																			x
Norouzi, E., Hosseini, F., Vaezmosavi, M., Gerber, M., Pühse, U., & Brand, S. (2020). Zumba dancing and aero-bic exercise can improve working memory, motor func-tion, and depressive symptoms in female patients with Fi-bromyalgia. European Journal of Sport Science, 20(7), 981–991.																			x
Ceballos-Laita, L., Mingo-Gómez, M. T., Navas-Cámara, F., Estébanez-De-miguel, E., Caudevilla-Polo, S., Verde-Re-llo, Z., Fernández-Araque, A., & Jiménez-Del-barrio, S. (2020). Therapeutic exercise and pain neurophysiology education in female patients with fibromyalgia syndrome: A feasibility study. Journal of Clinical Medicine, 9(11), 1–15. Scopus. https://doi.org/10.3390/jcm9113564																			x
Izquierdo-Alventosa, R., Inglés, M., Cortés-Amador, S., Gi-meno-Mallench, L., Sempere-Rubio, N., & Serra-Añó, P. (2021). Effectiveness of high-frequency transcranial mag-netic stimulation and physical exercise in women with Fi-bromyalgia: A randomized controlled trial. Physical Ther-apy, 101(10). Scopus. https://doi.org/10.1093/ptj/pzab159																			x	x
Torres Vilarino, G., Reis Coimbra, D., Guimarães Bevilacqua, G., Diotaiuti, P., Falese, L., & Andrade, A. (2022). Can different degrees of resistance training im-prove mood states in patients with fibromyalgia? A ran-domized controlled trial. Reumatismo, 74(3), 122–130. Scopus. https://doi.org/10.4081/reuma-tismo.2022.1452																			x
Löfgren, M., Sandström, A., Bileviciute-Ljungar, I., Man-nerkorpi, K., Gerdle, B., Ernberg, M., Fransson, P., & Kosek, E. (2023). The effects of a 15-week physical exer-cise intervention on pain modulation in fibromyalgia: In-creased pain-related processing within the cortico-striatal- occipital networks, but no improvement of exercise-in-duced hypoalgesia. Neurobiology of Pain, 13. Scopus. https…																			x
Kan, S., Fujita, N., Shibata, M., Miki, K., Yukioka, M., & Senba, E. (2023). Three weeks of exercise therapy altered brain functional connectivity in fibromyalgia inpatients. Neurobiology of Pain, 14, 100132. https://doi.org/10.1016/j.ynpai.2023.100132																			x
Carson JW, Carson KM, Jones KD, Mist SD, Bennett RM. Follow-up of yoga of awareness for fibromyalgia. Clin J Pain. 2012;28(9):804-813. doi:10.1097/ajp.0b013e31824549b5																						x
Palekar TJ, Basu S. Comparative study of pilates exercise verses yogasana in the treatment of fibromyalgia syndrome: a pilot study. Int J Pharma Bio Sci. 2014;5(3):410-420.																						x
Lazaridou A, Koulouris A, Devine JK, et al. Impact of daily yogabased exercise on pain, catastrophizing, and sleep amongst individuals with fibromyalgia. J Pain Res. 2019;12:2915-2923. doi:10.2147/JPR.S210653																						x
Curtis K, Osadchuk A, Katz J. An eight-week yoga intervention is associated with improvements in pain, psychological functioning and mindfulness, and changes in cortisol levels in women with fibromyalgia. J Pain Res. 2011;4:189-201. doi:10.2147/JPR.S22761																						x
Hennard J. A protocol and pilot study for managing fibromyalgia with yoga and meditation. Int J Yoga Therap. 2011;21(21):109-121. doi:10.17761/ijyt.21.1.ah8r9t4x57p6247p																						x
Da Silva GD, Lorenzi-Filho G, Lage LV. Effects of yoga and the addition of Tui Na in patients with fibromyalgia. J Altern Complement Med. 2007;13(10):1107-1113. doi:10.1089/acm.2007.0615																						x
Gowans SE, Dehueck A, Voss S, Silaj A, Abbey SE. Six-month and one-year followup of 23 weeks of aerobic exercise for individuals with fibromyalgia. Arthritis Rheum. 2004;51:890-898.							x																		x
Chatzitheodorou D, Kabitsis C, Malliou P, Mougios V. A pilot study of the effects of high-intensity aerobic exercise versus passive interventions on pain, disability, psychological strain, and serum cortisol concentrations in people with chronic low back pain. Phys Ther. 2007;87:304-312.																									x
Murtezani A, Hundozi H, Orovcanec N, Sllamniku S, Osmani T. A comparison of high intensity aerobic exercise and passive modalities for the treatment of workers with chronic low back pain: a randomized, controlled trial. Eur J Phys Rehabil Med. 2011;47:359-366.																									x
Meyer BB, Lemley KJ. Utilizing exercise to affect the symptomology of fibromyalgia: a pilot study. Med Sci Sports Exerc. 2000;32:1691-1697.																									x
Arcos-Carmona, I. M., Castro-Sánchez, A. M.,Matarán-Peñarrocha, G. A., Gutiérrez-Rubio, A. B., Ramos-González, E., and Moreno-Lorenzo, C. (2011). Effects of aerobic exercise program and relaxation techniques on anxiety, quality of sleep, depression, and quality of life in patients with fibromyalgia: A randomized controlled trial. Med. Clin. Barc. 137, 398–401. doi:10.1016/j.medcli.2010.09.045							x
Arroyo-Fernández, R., Avendaño-Coy, J., Velasco-Velasco, R., Palomo-Carrión, R., Bravo-Esteban, E., and Ferri-Morales, A. (2022). Effectiveness of transcranial direct current stimulation combined with exercising in people with fibromyalgia: A randomized sham-controlled clinical trial. Arch. Phys. Med. Rehabil. 103, 1524–1532. doi:10.1016/j.apmr.2022.02.020							x
Chan, J. S.M., Ho, R. T. H., Chung, K., Wang, C., Yao, T., Ng, S., et al. (2014). Qigong exercise alleviates fatigue, anxiety, and depressive symptoms, improves sleep quality, and shortens sleep latency in persons with chronic fatigue syndrome-like illness. Evidence-Based Complement. Altern. Med. 2014, 106048. doi:10.1155/2014/106048							x
Chan, J. S. M., Li, A., Ng, S.-M., Ho, R. T. H., Xu, A., Yao, T.-J., et al. (2017). Adiponectin potentially contributes to the antidepressive effects of baduanjin qigong exercise in women with chronic fatigue syndrome-like illness. Cell. Transpl. 26, 493–501. doi:10.3727/096368916X694238							x
Ekici, G., Unal, E., Akbayrak, T., Vardar-Yagli, N., Yakut, Y., and Karabulut, E. (2017). Effects of active/passive interventions on pain, anxiety, and quality of life in women with fibromyalgia: Randomized controlled pilot trial. Women Health 57, 88–107. doi:10.1080/03630242.2016.1153017							x

## Sheet: Final overlap
		Meta	Meta	Meta	Meta	Meta	Meta	Meta	Meta	Network	Meta pero como RS	RS	RS	Meta pero como RS	RS
Estudio primario	Título	Zhang et al. (2024)	Rodríguez-Domínguez et al. (2024)	Rodríguez-Almagro et al. (2023)	Kelley et al. (2022)	Cheng et al. (2019)	McDowell et al. (2017)	Cerrillo - Urbina et al. (2015)	Langhorst et al. (2013)	Zhang et al. (2025)	Wu et al. (2025)	de Souza et al. (2024)	Acosta Carreño et al. (2024)	de Orleands et al. (2023)	Klaps et al (2022)
Maddali Bongi Susanna, et al. Efficacy of rehabilitation with Tai Ji Quan in an Italian cohort of patients with Fibromyalgia Syndrome. Complement Ther Clin Pract. 2016;vol. 24:109–115. https://doi.org/10.1016/j.ctcp.2016.05.010.	Efficacy of rehabilitation with Tai Ji Quan in an Italian cohort of patients with Fibromyalgia Syndrome. Complement Ther Clin Pract. 2016;vol. 24:109–115. https://doi.org/10.1016/j.ctcp.2016.05.010.	x		x		x				x
Wang Chenchen, et al. A randomized trial of tai chi for fibromyalgia. N Engl J Med. 2010;vol. 363(8):743–754. https://doi.org/10.1056/NEJMoa0912611.	A randomized trial of tai chi for fibromyalgia. N Engl J Med. 2010;vol. 363(8):743–754. https://doi.org/10.1056/NEJMoa0912611.	x				x			x	x
Haak Thomas, Scott Berit. The effect of Qigong on fibromyalgia (FMS): a controlled randomized study. Disabil Rehabil. 2008;vol. 30(8):625–633. https://doi.org/10.1080/09638280701400540.	The effect of Qigong on fibromyalgia (FMS): a controlled randomized study. Disabil Rehabil. 2008;vol. 30(8):625–633. https://doi.org/10.1080/09638280701400540.	x							x	x
Stephens Samantha, et al. Feasibility and effectiveness of an aerobic exercise program in children with fibromyalgia: results of a randomized controlled pilot trial. Arthritis Rheum. 2008;vol. 59(10):1399–1406. https://doi.org/10.1002/art.24115.	Feasibility and effectiveness of an aerobic exercise program in children with fibromyalgia: results of a randomized controlled pilot trial. Arthritis Rheum. 2008;vol. 59(10):1399–1406. https://doi.org/10.1002/art.24115.	x							x
Sarmento Caio VM, et al. The therapeutic efficacy of Qigong exercise on the main symptoms of fibromyalgia: A pilot randomized clinical trial. Integr Med Res. 2020; vol. 9(4), 100416. https://doi.org/10.1016/j.imr.2020.100416.	The therapeutic efficacy of Qigong exercise on the main symptoms of fibromyalgia: A pilot randomized clinical trial. Integr Med Res. 2020; vol. 9(4), 100416. https://doi.org/10.1016/j.imr.2020.100416.	x
Astin John A, et al. The efficacy of mindfulness meditation plus Qigong movement therapy in the treatment of fibromyalgia: a randomized controlled trial. J Rheumatol. 2003;vol. 30(10):2257–2262.	The efficacy of mindfulness meditation plus Qigong movement therapy in the treatment of fibromyalgia: a randomized controlled trial. J Rheumatol. 2003;vol. 30(10):2257–2262.	x
Zhao Y.Y. Clinical study of Lu Baduanjin in the treatment of fibromyalgia syndrome [D]. Beijing University of Traditional Chinese Medicine,2016. (in Chinese).	Clinical study of Lu Baduanjin in the treatment of fibromyalgia syndrome [D]. Beijing University of Traditional Chinese Medicine,2016. (in Chinese).	x
Sun Y.Y. Study on the effect of Baduanjin on fibromyalgia syndrome [D]. China Academy of Chinese Medical Sciences,2022.(in Chinese).	Study on the effect of Baduanjin on fibromyalgia syndrome [D]. China Academy of Chinese Medical Sciences,2022.(in Chinese).	x
Maddali Bongi, A. Del Rosso, C. Di Felice, M. Cal`a, and G. Giambalvo Dal Ben, “Ress´eguier method and qi gong sequentially integrated in patients with fibromyalgia syndrome,” Clinical and Experimental Rheumatology, vol. 3074, no. 6, supplement, pp. S51–S58, 2012.	Resseguier method and qi gong sequentially integrated in patients with fibromyalgia syndrome,” Clinical and Experimental Rheumatology, vol. 3074, no. 6, supplement, pp. S51–S58, 2012.	x
Xia J. Intervention of Wuqinxi on Fibromyalgia syndrome [D]. Beijing University of Traditional Chinese Medicine,2018.(in Chinese).	Intervention of Wuqinxi on Fibromyalgia syndrome [D]. Beijing University of Traditional Chinese Medicine,2018.(in Chinese).	x
Zhang BY, Xia Jing, Huang Yiran, et al. Analysis of the effect of Wuqinxi on fibromyalgia syndrome [J]. Chin J Med. 2019;21(04):217–221.	Analysis of the effect of Wuqinxi on fibromyalgia syndrome [J]. Chin J Med. 2019;21(04):217–221.	x
Qiu R.P. Effects of fitness Qigong,Yijin Jing on primary fibromyalgia syndrome [D]. Nanjing University of Chinese Medicine,2011.(in Chinese).	Effects of fitness Qigong,Yijin Jing on primary fibromyalgia syndrome [D]. Nanjing University of Chinese Medicine,2011.(in Chinese).	x
Andrade CP, Zamun´er AR, Forti M, Tamburús NY, Silva E. Effects of aquatic training and detraining on women with fibromyalgia: controlled randomized clinical trial. Eur J Phys Rehabil Med. 2019;55(1):79–88. https://doi.org/10.23736/S1973-9087.18.05041-4.	Effects of aquatic training and detraining on women with fibromyalgia: controlled randomized clinical trial. Eur J Phys Rehabil Med. 2019;55(1):79–88. https://doi.org/10.23736/S1973-9087.18.05041-4.			x
Tomas-Carus P, H¨akkinen A, Gusi N, Leal A, H¨akkinen K, Ortega-Alonso A. Aquatic training and detraining on fitness and quality of life in fibromyalgia. Med Sci Sports Exerc. 2007;39(7):1044–1050. https://doi.org/10.1249/01.mss.0b0138059aec4.	Aquatic training and detraining on fitness and quality of life in fibromyalgia. Med Sci Sports Exerc. 2007;39(7):1044–1050. https://doi.org/10.1249/01.mss.0b0138059aec4.							x
Tomas-Carus P, Gusi N, H¨akkinen A, H¨akkinen K, Raimundo A, Ortega-Alonso A. Improvements of muscle strength predicted benefits in HRQOL and postural balance in women with fibromyalgia: an 8-month randomized controlled trial. Rheumatology. 2009;48(9):1147–1151. https://doi.org/10.1093/rheumatology/kep208.	Improvements of muscle strength predicted benefits in HRQOL and postural balance in women with fibromyalgia: an 8-month randomized controlled trial. Rheumatology. 2009;48(9):1147–1151. https://doi.org/10.1093/rheumatology/kep208.							x
Ericsson, A. Palstam, A Larsson, et al., “Resistance Exercise Improves Physical Fatigue in Women With Fibromyalgia: A Randomized Controlled Trial,” Arthritis Research and >erapy 18 (2016): https://doi.org/10.1186/s13075-016-1073-3.	Resistance Exercise Improves Physical Fatigue in Women With Fibromyalgia: A Randomized Controlled Trial,” Arthritis Research and >erapy 18 (2016): https://doi.org/10.1186/s13075-016-1073-3.		x	x
Assumpção, L. A. Matsutani, S. L Yuan, et al., “Muscle Stretching Exercises and Resistance Training in Fibromyalgia: Which Is Better? A +ree-Arm Randomized Controlled Trial,” European Journal of Physical and Rehabilitation Medicine 54, no. 5 (2018): 663–670, https://doi.org/10.23736/s1973-9087.17.04876-6.	Muscle Stretching Exercises and Resistance Training in Fibromyalgia: Which Is Better? A +ree-Arm Randomized Controlled Trial,” European Journal of Physical and Rehabilitation Medicine 54, no. 5 (2018): 663–670, https://doi.org/10.23736/s1973-9087.17.04876-6.		x	x
Jones, C. S. Burckhardt, S. R. Clark, R. M. Bennett, and K. M. Potempa, “A Randomized Controlled Trial of Muscle Strengthening Versus Flexibility Training in Fibromyalgia,” Journal of Rheumatology 29, no. 5 (2002): 1041–1048.	A Randomized Controlled Trial of Muscle Strengthening Versus Flexibility Training in Fibromyalgia,” Journal of Rheumatology 29, no. 5 (2002): 1041–1048.		x				x
Bircan, S. A. Karasel, B. Akg¨un, ¨O El, and S. Alper, “E1ects of Muscle Strengthening Versus Aerobic Exercise Program in Fibromyalgia,” Rheumatology International 28, no. 6 (2008): 527–532, https://doi.org/10.1007/s00296-007-0484-5.	Effects of Muscle Strengthening Versus Aerobic Exercise Program in Fibromyalgia,” Rheumatology International 28, no. 6 (2008): 527–532, https://doi.org/10.1007/s00296-007-0484-5.		x
Gavi, D. V. Vassalo, F. T Amaral, et al., “Strengthening Exercises Improve Symptoms and Quality of Life But Do Not Change Autonomic Modulation in Fibromyalgia: A Randomized Clinical Trial,” PLoS One 9, no. 3 (2014): e90767, https://doi.org/10.1371/journal.pone.0090767.	Strengthening Exercises Improve Symptoms and Quality of Life But Do Not Change Autonomic Modulation in Fibromyalgia: A Randomized Clinical Trial,” PLoS One 9, no. 3 (2014): e90767, https://doi.org/10.1371/journal.pone.0090767.		x
Hakkinen, A. Pakarinen, P Hannonen, et al., “E1ects of Strength Training on Muscle Strength, Cross-Sectional Area, Maximal Electromyographic Activity, and Serum Hormones in Premenopausal Women With Fibromyalgia,” Journal of Rheumatology 29, no. 6 (2002): 1287–1295.	Effects of Strength Training on Muscle Strength, Cross-Sectional Area, Maximal Electromyographic Activity, and Serum Hormones in Premenopausal Women With Fibromyalgia,” Journal of Rheumatology 29, no. 6 (2002): 1287–1295.		x
Jablochkova, E. B¨ackryd, E Kosek, et al., “Unaltered Low Nerve Growth Factor and High Brain-Derived Neurotrophic Factor Levels in Plasma From Patients With Fibromyalgia After a 15-Week Progressive Resistance Exercise,” Journal of Rehabilitation Medicine 51, no. 10 (2019): 779–787, https://doi.org/10.2340/16501977-2593.	Unaltered Low Nerve Growth Factor and High Brain-Derived Neurotrophic Factor Levels in Plasma From Patients With Fibromyalgia After a 15-Week Progressive Resistance Exercise,” Journal of Rehabilitation Medicine 51, no. 10 (2019): 779–787, https://doi.org/10.2340/16501977-2593.		x
Serrat M, Sanabria-Mazo JP, Almirall M, et al. Effectivenessof a multicomponent treatment based on pain neuroscience education, therapeutic exercise, cognitive behavioral therapy, and mindfulness in patients with fibromyalgia (FIBROWALK study): a randomized controlled trial. Phys Ther 2021; 101: pzab200.	Effectivenessof a multicomponent treatment based on pain neuroscience education, therapeutic exercise, cognitive behavioral therapy, and mindfulness in patients with fibromyalgia (FIBROWALK study): a randomized controlled trial. Phys Ther 2021; 101: pzab200.			x
Serrat M, Almirall M, Musté M, et al. Effectiveness of a multicomponent treatment for fibromyalgia based on pain neuroscience education, exercise therapy, psychological support, and nature exposure (NAT-FM): a pragmatic randomized controlled trial. J Clin Med 2020; 9: 3348.	Effectiveness of a multicomponent treatment for fibromyalgia based on pain neuroscience education, exercise therapy, psychological support, and nature exposure (NAT-FM): a pragmatic randomized controlled trial. J Clin Med 2020; 9: 3348.			x
Serrat M, Albajes K, Navarrete J, et al. Effectiveness of two video-based multicomponent treatments for fibromyalgia: the added value of cognitive restructuring and mindfulness in a three-arm randomised controlled trial. Behav Res Ther 2022; 158: 104188.	Effectiveness of two video-based multicomponent treatments for fibromyalgia: the added value of cognitive restructuring and mindfulness in a three-arm randomised controlled trial. Behav Res Ther 2022; 158: 104188.			x
Günendi, Z., Mary, J. & Özdem, S. The effect of a 4-week aerobic exercise program on muscle performance in patients with fibromyalgia. J. Back Musculoskelet. Rehabil. 21(3), 185–191 (2008).	The effect of a 4-week aerobic exercise program on muscle performance in patients with fibromyalgia. J. Back Musculoskelet. Rehabil. 21(3), 185–191 (2008).			x
Baptista AS, Villela AL, Jones A, Natour J. Effectiveness of dance in patients with fibromyalgia: a randomized, single-blind, controlled study. Clin Exp Rheumatol 2012;30(6 Suppl 74):18–23.	Effectiveness of dance in patients with fibromyalgia: a randomized, single-blind, controlled study. Clin Exp Rheumatol 2012;30(6 Suppl 74):18–23.			x	x		x			x
Sanudo B, Carrasco L, de Hoyo M, Figueroa A, Saxton JM. Vagal modulation and symptomatology following a 6-month aerobic exercise program for women with fibromyalgia. Clin Exp Rheumatol 2015;33(1 Suppl 88):S41–5.	Vagal modulation and symptomatology following a 6-month aerobic exercise program for women with fibromyalgia. Clin Exp Rheumatol 2015;33(1 Suppl 88):S41–5.			x	x		x
Schachter CL, Busch AJ, Peloso PM, Sheppard MS. Effects of shortversus long bouts of aerobic exercise in sedentary women with fibromyalgia: a randomized controlled trial. Phys Ther 2003;83:340–58.	Effects of shortversus long bouts of aerobic exercise in sedentary women with fibromyalgia: a randomized controlled trial. Phys Ther 2003;83:340–58.			x	x		x
Rooks, S. Gautam, M. Romeling et al., “Group exercise, education, and combination self-management in women with fibromyalgia: a randomized trial,” Archives of Internal Medicine, vol. 167, no. 20, pp. 2192–2200, 2007.	Group exercise, education, and combination self-management in women with fibromyalgia: a randomized trial,” Archives of Internal Medicine, vol. 167, no. 20, pp. 2192–2200, 2007.			x				x
Carson JW, Carson KM, Jones KD, Bennett RM, Wright CL, Mist SD. A pilot randomized controlled trial of the Yoga of Awareness program in the management of fibromyalgia. Pain. 2010;151(2):530–9.	A pilot randomized controlled trial of the Yoga of Awareness program in the management of fibromyalgia. Pain. 2010;151(2):530–9.			x			x	x	x
Mannerkorpi K, Nordeman L, Ericsson A, Arndorw M, Group GS. Pool exercise for patients with fibromyalgia or chronic widespread pain: a randomized controlled trial and subgroup analyses. J Rehabil Med. 2009;41(9):751–60.	Pool exercise for patients with fibromyalgia or chronic widespread pain: a randomized controlled trial and subgroup analyses. J Rehabil Med. 2009;41(9):751–60.			x			x	x
Mannerkorpi K, Nyberg B, Ahlme´n M, Ekdahl C. Pool exercise combined with an education program for patients with fibromyalgia syndrome. A prospective, randomized study. J Rheumatol. 2000;27(10):2473–81.	Pool exercise combined with an education program for patients with fibromyalgia syndrome. A prospective, randomized study. J Rheumatol. 2000;27(10):2473–81.			x			x	x
Redondo JR, Justo CM, Moraleda FV, Velayos YG, Puche JJ, Zubero JR, Herna´ndez TG, et al.: Long-term efficacy of therapy in patients with fibromyalgia: A physical exercise-based program and a cognitive-behavioral approach. Arthritis Rheum 51: 184–192, 2004.	Long-term efficacy of therapy in patients with fibromyalgia: A physical exercise-based program and a cognitive-behavioral approach. Arthritis Rheum 51: 184–192, 2004.			x				x
Hernando-Garijo I, Ceballos-Laita L, Mingo-Gómez MT, Medrano-de-la-Fuente R, Estébanez-de-Miguel E, Martínez-Pérez MN, et al. Immediate Effects of a Telerehabilitation Program Based on Aerobic Exercise in Women with Fibromyalgia. Int J Environ Res Public Health. 2021;18(4).	Immediate Effects of a Telerehabilitation Program Based on Aerobic Exercise in Women with Fibromyalgia. Int J Environ Res Public Health. 2021;18(4).			x						x
Izquierdo-Alventosa R, Inglés M, Cortés-Amador S, Gimeno-Mallench L, Chirivella-Garrido J, Kropotov J, et al. Low-Intensity Physical Exercise Improves Pain Catastrophizing and Other Psychological and Physical Aspects in Women with Fibromyalgia: A Randomized Controlled Trial. Int J Environ Res Public Health. 2020;17(10).	Low-Intensity Physical Exercise Improves Pain Catastrophizing and Other Psychological and Physical Aspects in Women with Fibromyalgia: A Randomized Controlled Trial. Int J Environ Res Public Health. 2020;17(10).			x						x
Fonseca, A.C.S., Faria, P.C., Alcˆantara, M.A., Pinto, W.D., De Carvalho, L.G., Lopes, F.G., Pernambuco, A.P., 2021. Effects of aquatic physiotherapy or health education program in women with fibromyalgia: a randomized clinical trial. Physiother. Theory Pract. 37, 620–632. https://doi.org/10.1080/09593985.2019.1639229.	Effects of aquatic physiotherapy or health education program in women with fibromyalgia: a randomized clinical trial. Physiother. Theory Pract. 37, 620–632. https://doi.org/10.1080/09593985.2019.1639229.			x
Gowans SE, Dehueck A, Voss S, Silaj A, Abbey SE. Six-month and one-year followup of 23 weeks of aerobic exercise for individuals with fibromyalgia. Arthritis Rheum. 2004;51:890-898.	Six-month and one-year followup of 23 weeks of aerobic exercise for individuals with fibromyalgia. Arthritis Rheum. 2004;51:890-898.			x
Arcos-Carmona, I. M., Castro-Sánchez, A. M.,Matarán-Peñarrocha, G. A., Gutiérrez-Rubio, A. B., Ramos-González, E., and Moreno-Lorenzo, C. (2011). Effects of aerobic exercise program and relaxation techniques on anxiety, quality of sleep, depression, and quality of life in patients with fibromyalgia: A randomized controlled trial. Med. Clin. Barc. 137, 398–401. doi:10.1016/j.medcli.2010.09.045	Effects of aerobic exercise program and relaxation techniques on anxiety, quality of sleep, depression, and quality of life in patients with fibromyalgia: A randomized controlled trial. Med. Clin. Barc. 137, 398–401. doi:10.1016/j.medcli.2010.09.045			x
Arroyo-Fernández, R., Avendaño-Coy, J., Velasco-Velasco, R., Palomo-Carrión, R., Bravo-Esteban, E., and Ferri-Morales, A. (2022). Effectiveness of transcranial direct current stimulation combined with exercising in people with fibromyalgia: A randomized sham-controlled clinical trial. Arch. Phys. Med. Rehabil. 103, 1524–1532. doi:10.1016/j.apmr.2022.02.020	Effectiveness of transcranial direct current stimulation combined with exercising in people with fibromyalgia: A randomized sham-controlled clinical trial. Arch. Phys. Med. Rehabil. 103, 1524–1532. doi:10.1016/j.apmr.2022.02.020			x
Chan, J. S.M., Ho, R. T. H., Chung, K., Wang, C., Yao, T., Ng, S., et al. (2014). Qigong exercise alleviates fatigue, anxiety, and depressive symptoms, improves sleep quality, and shortens sleep latency in persons with chronic fatigue syndrome-like illness. Evidence-Based Complement. Altern. Med. 2014, 106048. doi:10.1155/2014/106048	Qigong exercise alleviates fatigue, anxiety, and depressive symptoms, improves sleep quality, and shortens sleep latency in persons with chronic fatigue syndrome-like illness. Evidence-Based Complement. Altern. Med. 2014, 106048. doi:10.1155/2014/106048			x
Chan, J. S. M., Li, A., Ng, S.-M., Ho, R. T. H., Xu, A., Yao, T.-J., et al. (2017). Adiponectin potentially contributes to the antidepressive effects of baduanjin qigong exercise in women with chronic fatigue syndrome-like illness. Cell. Transpl. 26, 493–501. doi:10.3727/096368916X694238	Adiponectin potentially contributes to the antidepressive effects of baduanjin qigong exercise in women with chronic fatigue syndrome-like illness. Cell. Transpl. 26, 493–501. doi:10.3727/096368916X694238			x
Ekici, G., Unal, E., Akbayrak, T., Vardar-Yagli, N., Yakut, Y., and Karabulut, E. (2017). Effects of active/passive interventions on pain, anxiety, and quality of life in women with fibromyalgia: Randomized controlled pilot trial. Women Health 57, 88–107. doi:10.1080/03630242.2016.1153017	Effects of active/passive interventions on pain, anxiety, and quality of life in women with fibromyalgia: Randomized controlled pilot trial. Women Health 57, 88–107. doi:10.1080/03630242.2016.1153017			x
Gowans SE, deHueck A, Voss S, Silaj A, Abbey SE, Reynolds WJ. Effect of a randomized, controlled trial of exercise on mood and physical function in individuals with fibromyalgia. Arthritis Rheum 2001;45:519–29.	Effect of a randomized, controlled trial of exercise on mood and physical function in individuals with fibromyalgia. Arthritis Rheum 2001;45:519–29.				x		x			x
Beltran R. The effects of a supervised group aerobic exercise program and a chronobiologicary oriented treatment protocol on symptomotatogy and mood in women with fibromyalgia [dissertation]. Alhambra: Alliant International University; 2003.	The effects of a supervised group aerobic exercise program and a chronobiologicary oriented treatment protocol on symptomotatogy and mood in women with fibromyalgia [dissertation]. Alhambra: Alliant International University; 2003.				x
Hammond A, Freeman K. Community patient education and exercise for people with fibromyalgia: a parallel group randomized controlled trial. Clin Rehabil. 2006;20(10):835–846.	Community patient education and exercise for people with fibromyalgia: a parallel group randomized controlled trial. Clin Rehabil. 2006;20(10):835–846.					x
Sañudo, D. Galiano, L. Carrasco, M. Blagojevic, M. De Hoyo, and J. Saxton, “Aerobic exercise versus combined exercise therapy in women with fibromyalgia syndrome: A randomized controlled trial,” Archives of Physical Medicine and Rehabilitation, vol. 91, no. 12, pp. 1838–1843, 2010.	Aerobic exercise versus combined exercise therapy in women with fibromyalgia syndrome: A randomized controlled trial,” Archives of Physical Medicine and Rehabilitation, vol. 91, no. 12, pp. 1838–1843, 2010.							x		x
Tomas-Carus P, Gusi N, Ha¨kkinen A, Ha¨kkinen K, Leal A, Ortega-Alonso A. Eight months of physical training in warm water improves physical and mental health in women with fibromyalgia: a randomized controlled trial. J Rehabil Med. 2008; 40(4):248–52.	Eight months of physical training in warm water improves physical and mental health in women with fibromyalgia: a randomized controlled trial. J Rehabil Med. 2008; 40(4):248–52.						x			x
Gowans S, DeHueck A, Voss S, Richardson M. A randomized, controlled trial of exercise and education for individuals with fibromyalgia. Arthritis Care Res. 1999;12(2):120–8.	A randomized, controlled trial of exercise and education for individuals with fibromyalgia. Arthritis Care Res. 1999;12(2):120–8.						x
Da Costa D, Abrahamowicz M, Lowensteyn I, Bernatsky S, Dritsa M, Fitzcharles MA, Dobkin PL: A randomized clinical trial of an individualized home-based exercise programme for women with fibromyalgia. Rheumatology 44: 1422–1427, 2005.	A randomized clinical trial of an individualized home-based exercise programme for women with fibromyalgia. Rheumatology 44: 1422–1427, 2005.							x
Garcia-Martinez AM, De Paz JA, Marquez S: Effects of an exercise programme on self-esteem, self-concept and quality of life in women with fibromyalgia: A randomized controlled trial. Rheumatol Int 32: 1869–1876, 2012.	Effects of an exercise programme on self-esteem, self-concept and quality of life in women with fibromyalgia: A randomized controlled trial. Rheumatol Int 32: 1869–1876, 2012.							x
Olivares PR, Gusi N, Parraca JA, Adsuar JC, Del Pozo-Cruz B: Tilting whole body vibration improves quality of life in women with fibromyalgia: A randomized controlled trial. J Altern Complement Med 17: 723–728, 2011.	Tilting whole body vibration improves quality of life in women with fibromyalgia: A randomized controlled trial. J Altern Complement Med 17: 723–728, 2011.							x
Munguia-Izquierdo D, Legaz-Arrese A: Exercise in warm water decreases pain and improves cognitive function in middle-aged women with fibromyalgia. Clin Exp Rheumatol 25: 823–830, 2007.	Exercise in warm water decreases pain and improves cognitive function in middle-aged women with fibromyalgia. Clin Exp Rheumatol 25: 823–830, 2007.							x
Calandre EP, Rodriguez-Claro ML, Rico-Villademoros F, Vilchez JS, Hidalgo J, Delgado-Rodriguez A (2009) Effects of poolbased exercise in fibromyalgia symptomatology and sleep quality: a prospective randomised comparison between stretching and Ai Chi. Clin Exp Rheumatol 27(5 Suppl 56):S21–S28	Effects of poolbased exercise in fibromyalgia symptomatology and sleep quality: a prospective randomised comparison between stretching and Ai Chi. Clin Exp Rheumatol 27(5 Suppl 56):S21–S28								x
Ide MR, Laurindo IMM, Rodrigue AL, Tanaka C (2008) Efficacy of aquatic-respiratory exercise program on patients with fibromyalgia. In J Rheumat Dis 11:131–140	Efficacy of aquatic-respiratory exercise program on patients with fibromyalgia. In J Rheumat Dis 11:131–140								x
Fontaine KR, Conn L, Clauw DJ. Effects of lifestyle physical activity on perceived symptoms and physical function in adults with fibromyalgia: results of a randomized trial. Arthritis Res Ther. 2010;12(2):R55.	Effects of lifestyle physical activity on perceived symptoms and physical function in adults with fibromyalgia: results of a randomized trial. Arthritis Res Ther. 2010;12(2):R55.									x
Britto A, Rodrigues V, Dos Santos AM, Rizzini M, Britto P, Britto L, et al. Effects of water- and land-based exercises on quality of life and physical aspects in women with fibromyalgia: A randomized clinical trial. Musculoskeletal Care. 2020;18(4):459-66.	Effects of water- and land-based exercises on quality of life and physical aspects in women with fibromyalgia: A randomized clinical trial. Musculoskeletal Care. 2020;18(4):459-66.									x
Jentoft ES, Kvalvik AG, Mengshoel AM. Effects of pool-based and land-based aerobic exercise on women with fibromyalgia/chronic widespread muscle pain. Arthritis Rheum. 2001;45(1):42-7.	Effects of pool-based and land-based aerobic exercise on women with fibromyalgia/chronic widespread muscle pain. Arthritis Rheum. 2001;45(1):42-7.									x
Assis MR, Silva LE, Alves AM, Pessanha AP, Valim V, Feldman D, et al. A randomized controlled trial of deep water running: clinical effectiveness of aquatic exercise to treat fibromyalgia. Arthritis Rheum. 2006;55(1):57-65.	A randomized controlled trial of deep water running: clinical effectiveness of aquatic exercise to treat fibromyalgia. Arthritis Rheum. 2006;55(1):57-65.									x
Evcik D, Kizilay B, Gökçen E. The effects of balneotherapy on fibromyalgia patients. Rheumatol Int. 2002;22(2):56-9.	The effects of balneotherapy on fibromyalgia patients. Rheumatol Int. 2002;22(2):56-9.									x
Bağdatlı AO, Donmez A, Eröksüz R, Bahadır G, Turan M, Erdoğan N. Does addition of 'mud-pack and hot pool treatment' to patient education make a difference in fibromyalgia patients? A randomized controlled single blind study. Int J Biometeorol. 2015;59(12):1905-11.	Does addition of 'mud-pack and hot pool treatment' to patient education make a difference in fibromyalgia patients? A randomized controlled single blind study. Int J Biometeorol. 2015;59(12):1905-11.									x
Altan, L., Bing¨ol, U., Aykaç, M., Koç, Z., Yurtkuran, M., 2004. Investigation of the effects of pool-based exercise on fibromyalgia syndrome. Rheumatol. Int. 24, 272–277. https://doi.org/10.1007/s00296-003-0371-7.	Investigation of the effects of pool-based exercise on fibromyalgia syndrome. Rheumatol. Int. 24, 272–277. https://doi.org/10.1007/s00296-003-0371-7.									x
Jiao, J., Russell, I.J., Wang, W., Wang, J., Zhao, Y.Y., Jiang, Q., 2019. Ba-Duan-Jin alleviates pain and fibromyalgia-related symptoms in patients with fibromyalgia: results of a randomised controlled trial. Clin. Exp. Rheumatol. 37, 953–962.	Ba-Duan-Jin alleviates pain and fibromyalgia-related symptoms in patients with fibromyalgia: results of a randomised controlled trial. Clin. Exp. Rheumatol. 37, 953–962.										x
Kolak E, Ardıç F, Fındıkoğlu G. Effects of different types of exercises on pain, quality of life, depression, and body composition in women with fibromyalgia: a three-arm, parallel-group, randomized trial. Arch Rheumatol. 2022;37(3):444–455. May 7. doi:10.46497/ArchRheumatol.2022.9190.	Effects of different types of exercises on pain, quality of life, depression, and body composition in women with fibromyalgia: a three-arm, parallel-group, randomized trial. Arch Rheumatol. 2022;37(3):444–455. May 7. doi:10.46497/ArchRheumatol.2022.9190.											x
Korucu ZT, Onurlu İ, Korucu A, et al. The effect of supervised dynamic exercise program on somatosensory temporal discrimination in patients with fibromyalgia syndrome. Arch Rheumatol. 2021;36(3):409–418. doi:10.46497/ArchRheumatol.2021.8412.	The effect of supervised dynamic exercise program on somatosensory temporal discrimination in patients with fibromyalgia syndrome. Arch Rheumatol. 2021;36(3):409–418. doi:10.46497/ArchRheumatol.2021.8412.											x
da Costa BO, Andrade LS, Botton CE, et al. Effects of a telehealth stretching exercise program on pain, sleep, depression, and functionality of women with fibromyalgia during the COVID-19 pandemic: a randomized clinical trial. Sustainability. 2023;15(3):2604. doi:10.3390/su15032604.	Effects of a telehealth stretching exercise program on pain, sleep, depression, and functionality of women with fibromyalgia during the COVID-19 pandemic: a randomized clinical trial. Sustainability. 2023;15(3):2604. doi:10.3390/su15032604.											x
Sevimli D, Kozanoglu E, Guzel R, et al. The effects of aquatic, isometric strength-stretching and aerobic exercise on physical and psychological parameters of female patients with fibromyalgia syndrome. J Phys Ther Sci. 2015;27(6):1781–1786. June 30 doi:10.1589/jpts.27.1781.	The effects of aquatic, isometric strength-stretching and aerobic exercise on physical and psychological parameters of female patients with fibromyalgia syndrome. J Phys Ther Sci. 2015;27(6):1781–1786. June 30 doi:10.1589/jpts.27.1781.											x
Celenay, S., Mete, O., Akan, S., Un Yildirim, N., & Erten, S. (2020). Comparison of the effects of stabilization exer-cise plus kinesio taping and stabilization exercise alone on pain and well-being in fibromyalgia. Complementary Thera-pies in Clinical Practice, 38,	Comparison of the effects of stabilization exer-cise plus kinesio taping and stabilization exercise alone on pain and well-being in fibromyalgia. Complementary Thera-pies in Clinical Practice, 38,												x
Norouzi, E., Hosseini, F., Vaezmosavi, M., Gerber, M., Pühse, U., & Brand, S. (2020). Zumba dancing and aero-bic exercise can improve working memory, motor func-tion, and depressive symptoms in female patients with Fi-bromyalgia. European Journal of Sport Science, 20(7), 981–991.	Zumba dancing and aero-bic exercise can improve working memory, motor func-tion, and depressive symptoms in female patients with Fi-bromyalgia. European Journal of Sport Science, 20(7), 981–991.												x
Ceballos-Laita, L., Mingo-Gómez, M. T., Navas-Cámara, F., Estébanez-De-miguel, E., Caudevilla-Polo, S., Verde-Re-llo, Z., Fernández-Araque, A., & Jiménez-Del-barrio, S. (2020). Therapeutic exercise and pain neurophysiology education in female patients with fibromyalgia syndrome: A feasibility study. Journal of Clinical Medicine, 9(11), 1–15. Scopus. https://doi.org/10.3390/jcm9113564	Therapeutic exercise and pain neurophysiology education in female patients with fibromyalgia syndrome: A feasibility study. Journal of Clinical Medicine, 9(11), 1–15. Scopus. https://doi.org/10.3390/jcm9113564												x
Izquierdo-Alventosa, R., Inglés, M., Cortés-Amador, S., Gi-meno-Mallench, L., Sempere-Rubio, N., & Serra-Añó, P. (2021). Effectiveness of high-frequency transcranial mag-netic stimulation and physical exercise in women with Fi-bromyalgia: A randomized controlled trial. Physical Ther-apy, 101(10). Scopus. https://doi.org/10.1093/ptj/pzab159	Effectiveness of high-frequency transcranial mag-netic stimulation and physical exercise in women with Fi-bromyalgia: A randomized controlled trial. Physical Ther-apy, 101(10). Scopus. https://doi.org/10.1093/ptj/pzab159												x
Löfgren, M., Sandström, A., Bileviciute-Ljungar, I., Man-nerkorpi, K., Gerdle, B., Ernberg, M., Fransson, P., & Kosek, E. (2023). The effects of a 15-week physical exer-cise intervention on pain modulation in fibromyalgia: In-creased pain-related processing within the cortico-striatal- occipital networks, but no improvement of exercise-in-duced hypoalgesia. Neurobiology of Pain, 13. Scopus. https…	LThe effects of a 15-week physical exer-cise intervention on pain modulation in fibromyalgia: In-creased pain-related processing within the cortico-striatal- occipital networks, but no improvement of exercise-in-duced hypoalgesia. Neurobiology of Pain, 13. Scopus. https://doi.org/10.1016/j.ynpai.2023.100114												x
Palekar TJ, Basu S. Comparative study of pilates exercise verses yogasana in the treatment of fibromyalgia syndrome: a pilot study. Int J Pharma Bio Sci. 2014;5(3):410-420.	Comparative study of pilates exercise verses yogasana in the treatment of fibromyalgia syndrome: a pilot study. Int J Pharma Bio Sci. 2014;5(3):410-420.													x
Chatzitheodorou D, Kabitsis C, Malliou P, Mougios V. A pilot study of the effects of high-intensity aerobic exercise versus passive interventions on pain, disability, psychological strain, and serum cortisol concentrations in people with chronic low back pain. Phys Ther. 2007;87:304-312.	A pilot study of the effects of high-intensity aerobic exercise versus passive interventions on pain, disability, psychological strain, and serum cortisol concentrations in people with chronic low back pain. Phys Ther. 2007;87:304-312.														x
Murtezani A, Hundozi H, Orovcanec N, Sllamniku S, Osmani T. A comparison of high intensity aerobic exercise and passive modalities for the treatment of workers with chronic low back pain: a randomized, controlled trial. Eur J Phys Rehabil Med. 2011;47:359-366.	A comparison of high intensity aerobic exercise and passive modalities for the treatment of workers with chronic low back pain: a randomized, controlled trial. Eur J Phys Rehabil Med. 2011;47:359-366.														x
Meyer BB, Lemley KJ. Utilizing exercise to affect the symptomology of fibromyalgia: a pilot study. Med Sci Sports Exerc. 2000;32:1691-1697.	Utilizing exercise to affect the symptomology of fibromyalgia: a pilot study. Med Sci Sports Exerc. 2000;32:1691-1697.														x

## Sheet: AMSTAR-2
Studies	D1	D2	D3	D4	D5	D6	D7	D8	D9	D10	D11	D12	D13	D14	D15	D16
Acosta Carreño et al. (2024)	✔	-	✔	-	x	x	x	-	x	x	No meta	No meta	x	✔	No meta	x
Cerrillo - Urbina et al. (2015)	✔	-	x	-	x	✔	x	-	-	x	No meta	No meta	x	✔	No meta	✔
Cheng et al. (2019)	✔	✔	x	-	x	✔	x	-	✔	x	✔	✔	✔	✔	x	✔
de Orleands et al. (2023)	✔	✔	✔	-	✔	✔	x	-	✔	x	No meta	No meta	✔	✔	No meta	✔
de Souza et al. (2025)	✔	✔	x	-	✔	✔	✔	-	✔	x	No meta	No meta	✔	✔	No meta	✔
Kelley et al. (2022)	✔	✔	✔	-	✔	x	✔	-	✔	x	✔	✔	✔	✔	✔	✔
Klaps et al (2022)	✔	✔	x	-	✔	✔	✔	-	-	x	No meta	No meta	✔	✔	No meta	✔
Langhorst et al. (2013)	✔	-	x	-	✔	✔	x	-	✔	x	✔	✔	✔	✔	✔	✔
McDowell et al. (2017)	✔	✔	✔	-	x	x	x	-	x	x	✔	✔	✔	✔	✔	✔
Rodríguez-Almagro et al. (2023)	✔	✔	✔	-	✔	✔	x	-	x	x	✔	x	x	✔	✔	✔
Rodríguez-Domínguez et al. (2024)	✔	✔	x	-	✔	✔	✔	-	-	x	✔	x	x	✔	✔	✔
Wu et al. (2025)	✔	✔	✔	-	✔	x	x	-	✔	x	No meta	No meta	✔	✔	No meta	✔
Zhang et al. (2024)	✔	✔	x	-	✔	✔	x	-	✔	x	✔	✔	✔	✔	✔	✔
Zhang et al. (2025)	✔	✔	x	-	✔	x	x	-	✔	x	✔	✔	✔	✔	✔	✔
	1.Do the research questions and inclusion criteria for the review include the PICO components?	Does the review report contain an explicit statement that the methods of the review were established prior to the review? and justifies any significant deviation from the protocol?	3.Did the review authors explain their decision about which study designs to include in the review?	4.Did the review authors use a comprehensive literature search strategy?	5.Did the review authors select studies in duplicate?	6.Did the review authors perform duplicate data extraction?	7.Did the review authors provide a list of excluded studies and justify the exclusions?	8.Did the review authors describe the included studies in sufficient detail?	9.Did the review authors use a satisfactory technique to assess the risk of bias of the individual studies included in the review?	10.Did the review authors report the funding sources of the studies included in the review?	11. If a meta-analysis was performed, did the review authors use appropriate methods for statistical combination of outcomes?	12. If a meta-analysis was performed, did the review authors assess the potential impact of risk of bias in individual studies on the results of meta-analysis or other synthesis of evidence?	13.Did the review authors consider the risk of bias of individual studies when interpreting/discussing the results of the review?	14.Did the review authors provide a satisfactory explanation and discuss any heterogeneity observed in the results of the review?	15. If quantitative synthesis was performed, did the review authors carry out adequate research on publication bias (small study bias) and discuss its likely impact on the results of the review?	16.Did the review authors report any potential sources of conflict of interest, including any funding received to carry out the review?
	✔	-	x	No meta-analysis
D1	14	0	0	0
D2	11	3	0	0
D3	6	3	8	0
D4	0	14	0	0
D5	10	0	4	0
D6	9	0	5	0
D7	4	0	10	0
D8	0	14	0	0
D9	8	3	3	0
D10	0	0	14	0
D11	8	0	0	6
D12	6	0	2	6
D13	10	0	4	0
D14	14	0	0	0
D15	7	0	1	6
D16	13	0	1	0
